# Supplementary material for: An Innovative Patient Stratification Tool Integrating Clinical and Economic Data for Benchmarking Oncology and Hematology Care: The PATONCOS System
Source: J Clin Med. 2026 Jun 5;15(11):4374. doi: 10.3390/jcm15114374 (PMC13257923; doi:10.3390/jcm15114374)
Supplement: Supplementary file 1 [file jcm-15-04374-s001.zip]

Archive with 4 entries (4 files):
- ESMO (PATONCOS TOOL)  Table S1.pdf
- ESMO (PATONCOS TOOL)  Table S2.pdf
- ESMO (PATONCOS TOOL)  Table S3.pdf
- ESMO (PATONCOS TOOL)  Table S4.pdf
